# Supplementary material for: MicroRNAs implicated in dysregulation of gene expression following human lung transplantation
Source: Transl Respir Med. 2013 Aug 8;1:12. doi: 10.1186/2213-0802-1-12 (PMC3886917; doi:10.1186/2213-0802-1-12)
Supplement: Supplementary file 1 — Additional file 1: Table S1: The 364 dysregulated genes in Caucasian patients after lung transplantation. (XLS 72 KB) [file 40247_2013_12_MOESM1_ESM.xls]

## Sheet: Table S1
Affymetrix TC ID	Gene Symbol	Gene Title	Fold-changea	q-value (%)
2731332	IL8	interleukin 8	5.71426	0
3388751	MMP8	matrix metallopeptidase 8 (neutrophil collagenase)	5.19465	0
2448382	PTGS2	prostaglandin-endoperoxide synthase 2 (prostaglandin G/H synthase and cyclooxygenase)	4.41855	0.0232455
3830484	FFAR2	free fatty acid receptor 2	4.37975	0
2571510	IL1B	interleukin 1, beta	4.2792	0
2378068	G0S2	G0/G1switch 2	4.26837	0.120519
3835035	CD177	CD177 molecule	3.98949	0
3907190	SLPI	secretory leukocyte peptidase inhibitor	3.59333	0
3836266	FOSB	FBJ murine osteosarcoma viral oncogene homolog B	3.44455	0
2732844	ANXA3	annexin A3	3.3993	0
3490892	OLFM4	olfactomedin 4	3.29209	0
3887210	MMP9	matrix metallopeptidase 9 (gelatinase B, 92kDa gelatinase, 92kDa type IV collagenase)	3.25103	0
3865853	PGLYRP1	peptidoglycan recognition protein 1	3.09195	0
2496907	IL1R2	interleukin 1 receptor, type II	3.03196	0.0232455
3028011	MGAM	maltase-glucoamylase (alpha-glucosidase)	2.9907	0.25113
3920850	KCNJ15	potassium inwardly-rectifying channel, subfamily J, member 15	2.94115	0.120519
2510464	TNFAIP6	tumor necrosis factor, alpha-induced protein 6	2.81853	0
3299469	ANKRD22	ankyrin repeat domain 22	2.77491	0
2925841	ARG1	arginase, liver	2.76882	0
2324416	ALPL	alkaline phosphatase, liver/bone/kidney	2.61332	0.0471269
2956563	CRISP3	cysteine-rich secretory protein 3	2.59792	0.120519
2796623	SLED1	RTFV9368	2.52012	0.780284
3662851	GPR97	G protein-coupled receptor 97	2.51841	0.0471269
2672140	LTF	lactotransferrin	2.51576	0
3884524	BPI	bactericidal/permeability-increasing protein	2.46147	0
3863669	CEACAM1	carcinoembryonic antigen-related cell adhesion molecule 1 (biliary glycoprotein)	2.4498	0
3142967	CA1	carbonic anhydrase I	2.42028	0.780284
2775390	MOP-1	MOP-1	2.41046	0.0471269
2830861	EGR1	early growth response 1	2.39756	0.454495
2682271	PROK2	prokineticin 2	2.3915	0.25113
3886765	PI3	peptidase inhibitor 3, skin-derived	2.36843	0.0232455
2731513	EREG	epiregulin	2.34479	0.0471269
3066818	NAMPT	nicotinamide phosphoribosyltransferase	2.3399	0.454495
3456688	GPR84	G protein-coupled receptor 84	2.19621	0
3863723	CEACAM8	carcinoembryonic antigen-related cell adhesion molecule 8	2.11867	0.25113
3444906	MANSC1	MANSC domain containing 1	2.10189	0.454495
3841862	FCAR	Fc fragment of IgA, receptor for	2.06666	0.25113
3561039	NFKBIA	nuclear factor of kappa light polypeptide gene enhancer in B-cells inhibitor, alpha	2.06417	0.25113
3834379	CEACAM6	carcinoembryonic antigen-related cell adhesion molecule 6 (non-specific cross reacting antigen)	2.06041	0
3772279	SOCS3	suppressor of cytokine signaling 3	2.0576	0
3941793	KREMEN1	kringle containing transmembrane protein 1	2.05253	0
3291601	EGR2	early growth response 2	1.99453	0
3214451	NFIL3	nuclear factor, interleukin 3 regulated	1.96335	0.780284
3756591	KRT23	keratin 23 (histone deacetylase inducible)	1.9589	0.454495
3544525	FOS	FBJ murine osteosarcoma viral oncogene homolog	1.95165	0
3839910	FPR2	formyl peptide receptor 2	1.92401	0.780284
3115008	TRIB1	tribbles homolog 1 (Drosophila)	1.91476	0.120519
2731542	AREG	amphiregulin	1.91205	0
3233605	PFKFB3	6-phosphofructo-2-kinase/fructose-2,6-biphosphatase 3	1.89764	0.25113
2927506	TNFAIP3	tumor necrosis factor, alpha-induced protein 3	1.8753	0.25113
3190190	LCN2	lipocalin 2	1.83251	0.25113
2951730	SLC26A8	solute carrier family 26, member 8	1.81867	0.0232455
2488252	DYSF	dysferlin, limb girdle muscular dystrophy 2B (autosomal recessive)	1.80851	0.454495
3374890	TCN1	transcobalamin I (vitamin B12 binding protein, R binder family)	1.78144	0.454495
3942838	LIMK2	LIM domain kinase 2	1.7436	0.780284
2975014	SGK1	serum/glucocorticoid regulated kinase 1	1.73835	0.780284
3838004	PPP1R15A	protein phosphatase 1, regulatory (inhibitor) subunit 15A	1.73689	0.780284
3320123	ADM	adrenomedullin	1.70527	0.780284
3375648	FTH1	ferritin, heavy polypeptide 1	1.68797	0.780284
3444043	OLR1	oxidized low density lipoprotein (lectin-like) receptor 1	1.66493	0
3764245	MPO	myeloperoxidase	1.64388	0
3305313	ITPRIP	inositol 1,4,5-triphosphate receptor interacting protein	1.63539	0.454495
3000984	ABCA13	ATP-binding cassette, sub-family A (ABC1), member 13	1.62576	0.0471269
3791958	SERPINB10	serpin peptidase inhibitor, clade B (ovalbumin), member 10	1.6212	0.25113
3340665	DGAT2	diacylglycerol O-acyltransferase homolog 2 (mouse)	1.61249	0.780284
3820443	ICAM1	intercellular adhesion molecule 1	1.60974	0.780284
2887309	DUSP1	dual specificity phosphatase 1	1.59563	0.454495
3908963	B4GALT5	UDP-Gal:betaGlcNAc beta 1,4- galactosyltransferase, polypeptide 5	1.5643	0.25113
2858023	PLK2	polo-like kinase 2 (Drosophila)	1.55826	0.780284
3068097	DOCK4	dedicator of cytokinesis 4	1.55812	0.25113
3219215	KLF4	Kruppel-like factor 4 (gut)	1.52941	0.780284
3822216	IER2	immediate early response 2	1.5186	0.780284
3012978	GNG11	guanine nucleotide binding protein (G protein), gamma 11	0.327076	0
2772566	IGJ	immunoglobulin J polypeptide, linker protein for immunoglobulin alpha and mu polypeptides	0.329609	0
3589410	C15orf54	chromosome 15 open reading frame 54	0.340583	0
2783596	PDE5A	phosphodiesterase 5A, cGMP-specific	0.363967	0
3281762	ENKUR	enkurin, TRPC channel interacting protein	0.364937	0
3763270	MMD	monocyte to macrophage differentiation-associated	0.383472	0
2485406	HSPC159	galectin-related protein	0.386124	0
3404496	KLRF1	killer cell lectin-like receptor subfamily F, member 1	0.387015	0
3018375	PRKAR2B	protein kinase, cAMP-dependent, regulatory, type II, beta	0.407682	0
3724545	ITGB3	integrin, beta 3 (platelet glycoprotein IIIa, antigen CD61)	0.422699	0
2773358	PPBP	pro-platelet basic protein (chemokine (C-X-C motif) ligand 7)	0.422816	0
3788976	RAB27B	RAB27B, member RAS oncogene family	0.426903	0
2940202	F13A1	coagulation factor XIII, A1 polypeptide	0.427416	0
3891342	TUBB1	tubulin, beta 1	0.43247	0
2914693	SH3BGRL2	SH3 domain binding glutamic acid-rich protein like 2	0.442012	0
2854445	DAB2	disabled homolog 2, mitogen-responsive phosphoprotein (Drosophila)	0.443899	0
2443417	SELP	selectin P (granule membrane protein 140kDa, antigen CD62)	0.446761	0
2737596	BANK1	B-cell scaffold protein with ankyrin repeats 1	0.453414	0
2793401	MFAP3L	microfibrillar-associated protein 3-like	0.456186	0
2882098	SPARC	secreted protein, acidic, cysteine-rich (osteonectin)	0.457483	0
3842675	ZNF542	zinc finger protein 542	0.459036	0
2441220	SH2D1B	SH2 domain containing 1B	0.463363	0
2701081	P2RY12	purinergic receptor P2Y, G-protein coupled, 12	0.46524	0
2520069	C2orf88	chromosome 2 open reading frame 88	0.473122	0
2995254	C7orf41	chromosome 7 open reading frame 41	0.474589	0
3443804	KLRB1	killer cell lectin-like receptor subfamily B, member 1	0.477197	0
2735759	MMRN1	multimerin 1	0.485269	0
2476510	LTBP1	latent transforming growth factor beta binding protein 1	0.492483	0
2372719	RGS18	regulator of G-protein signaling 18	0.493424	0
2464005	AKT3	v-akt murine thymoma viral oncogene homolog 3 (protein kinase B, gamma)	0.497285	0
2343231	NEXN	nexilin (F actin binding protein)	0.498192	0
2486178	MEIS1	Meis homeobox 1	0.501719	0
2953481	TREML1	triggering receptor expressed on myeloid cells-like 1	0.505838	0
3850501	LOC147727	hypothetical LOC147727	0.508013	0
2362201	CD1C	CD1c molecule	0.511376	0
2893392	LY86	lymphocyte antigen 86	0.515533	0
3402315	CD9	CD9 molecule	0.516465	0
2616131	CCR4	chemokine (C-C motif) receptor 4	0.522469	0
2811656	KIF2A	kinesin heavy chain member 2A	0.526733	0
2997097	2010-09-07	septin 7	0.535087	0
2439001	FCRL3	Fc receptor-like 3	0.53519	0
2597867	IKZF2	IKAROS family zinc finger 2 (Helios)	0.535241	0
2809793	GZMK	granzyme K (granzyme 3; tryptase II)	0.538647	0.0471269
3188111	PTGS1	prostaglandin-endoperoxide synthase 1 (prostaglandin G/H synthase and cyclooxygenase)	0.540173	0
2380785	LYPLAL1	lysophospholipase-like 1	0.543766	0
3281621	ARHGAP21	Rho GTPase activating protein 21	0.546385	0
3338552	CTTN	cortactin	0.549532	0
2769182	SCFD2	sec1 family domain containing 2	0.550374	0
2893895	BMP6	bone morphogenetic protein 6	0.552965	0
3031556	GIMAP2	GTPase, IMAP family member 2	0.555794	0
3564027	SAV1	salvador homolog 1 (Drosophila)	0.559263	0
3838094	FTL	ferritin, light polypeptide	0.561075	0
2748923	GUCY1B3	guanylate cyclase 1, soluble, beta 3	0.561368	0
3451814	NELL2	NEL-like 2 (chicken)	0.563241	0.0232455
2828135	LYRM7	Lyrm7 homolog (mouse)	0.563313	0
3576704	TC2N	tandem C2 domains, nuclear	0.563446	0
2944025	TPMT	thiopurine S-methyltransferase	0.564112	0.25113
2602653	PID1	phosphotyrosine interaction domain containing 1	0.566184	0
2688717	BTLA	B and T lymphocyte associated	0.566468	0
2730673	MOBKL1A	MOB1, Mps One Binder kinase activator-like 1A (yeast)	0.567909	0
2768354	TXK	TXK tyrosine kinase	0.571742	0
3070658	NDUFA5	NADH dehydrogenase (ubiquinone) 1 alpha subcomplex, 5, 13kDa	0.573747	0.0232455
3462843	NAP1L1	nucleosome assembly protein 1-like 1	0.57403	0
2369339	RALGPS2	Ral GEF with PH domain and SH3 binding motif 2	0.577041	0.0232455
2748830	GUCY1A3	guanylate cyclase 1, soluble, alpha 3	0.577067	0
3535752	PTGDR	prostaglandin D2 receptor (DP)	0.577097	0.0232455
2713950	ZNF141	zinc finger protein 141	0.581954	0
2732273	2010-09-11	septin 11	0.58212	0
2345880	LRRC8B	leucine rich repeat containing 8 family, member B	0.582182	0
3466369	FGD6	FYVE, RhoGEF and PH domain containing 6	0.582284	0
3061651	BET1	blocked early in transport 1 homolog (S. cerevisiae)	0.582948	0
2796066	RWDD4A	RWD domain containing 4A	0.583244	0
3434393	DYNLL1	dynein, light chain, LC8-type 1	0.584255	0.120519
3268274	PLEKHA1	pleckstrin homology domain containing, family A (phosphoinositide binding specific) member 1	0.584895	0
2679014	NPCDR1	nasopharyngeal carcinoma, down-regulated 1	0.586351	0.0471269
3199662	TTC39B	tetratricopeptide repeat domain 39B	0.586801	0
2806468	IL7R	interleukin 7 receptor	0.587676	0.0232455
2773907	SDAD1	SDA1 domain containing 1	0.58791	0.0232455
3357237	JAM3	junctional adhesion molecule 3	0.590077	0
2638988	PARP15	poly (ADP-ribose) polymerase family, member 15	0.590114	0.0232455
2550959	PREPL	prolyl endopeptidase-like	0.590134	0
2525852	RPE	ribulose-5-phosphate-3-epimerase	0.591433	0
2362351	PYHIN1	pyrin and HIN domain family, member 1	0.592707	0
2416218	ITGB3BP	integrin beta 3 binding protein (beta3-endonexin)	0.593301	0.0232455
3408573	LYRM5	LYR motif containing 5	0.593369	0.0232455
3812385	CD226	CD226 molecule	0.59361	0
3021158	C7orf58	chromosome 7 open reading frame 58	0.594194	0.0232455
2789266	LRBA	LPS-responsive vesicle trafficking, beach and anchor containing	0.594395	0
3253438	RPS24	ribosomal protein S24	0.596034	0.0232455
2403470	DNAJC8	DnaJ (Hsp40) homolog, subfamily C, member 8	0.596172	0
3104323	FAM164A	family with sequence similarity 164, member A	0.596776	0
3105600	CA2	carbonic anhydrase II	0.596812	0.120519
3142519	ZFAND1	zinc finger, AN1-type domain 1	0.598578	0
3831260	ZNF146	zinc finger protein 146	0.598863	0
3233049	AKR1C3	aldo-keto reductase family 1, member C3 (3-alpha hydroxysteroid dehydrogenase, type II)	0.59892	0
2553771	CCDC88A	coiled-coil domain containing 88A	0.599506	0
2590736	NCKAP1	NCK-associated protein 1	0.599761	0
3019158	LRRN3	leucine rich repeat neuronal 3	0.600212	0.0232455
3148582	EIF3E	eukaryotic translation initiation factor 3, subunit E	0.601025	0.0232455
2692816	ITGB5	integrin, beta 5	0.601406	0
2979056	NUP43	nucleoporin 43kDa	0.601753	0
2783473	C4orf3	chromosome 4 open reading frame 3	0.602003	0.120519
3574121	STON2	stonin 2	0.602008	0
3407453	PDE3A	phosphodiesterase 3A, cGMP-inhibited	0.602069	0
3043648	CPVL	carboxypeptidase, vitellogenic-like	0.60302	0.0232455
2866225	MEF2C	myocyte enhancer factor 2C	0.604186	0
2867693	TTC37	tetratricopeptide repeat domain 37	0.604349	0
2954005	MRPS10	mitochondrial ribosomal protein S10	0.604911	0.0471269
3224591	STRBP	spermatid perinuclear RNA binding protein	0.605187	0
2923359	ASF1A	ASF1 anti-silencing function 1 homolog A (S. cerevisiae)	0.605539	0
2586603	TLK1	tousled-like kinase 1	0.608076	0
3362934	ZBED5	zinc finger, BED-type containing 5	0.608582	0
3869761	ZNF600	zinc finger protein 600	0.609749	0
2685304	PROS1	protein S (alpha)	0.610318	0.0471269
3759137	ITGA2B	integrin, alpha 2b (platelet glycoprotein IIb of IIb/IIIa complex, antigen CD41)	0.610456	0.0232455
3726772	LUC7L3	LUC7-like 3 (S. cerevisiae)	0.610879	0
2874686	HINT1	histidine triad nucleotide binding protein 1	0.611672	0.120519
3726691	ABCC3	ATP-binding cassette, sub-family C (CFTR/MRP), member 3	0.612405	0
2509557	ACVR2A	activin A receptor, type IIA	0.613504	0
2728224	SRP72	signal recognition particle 72kDa	0.613683	0
2638789	CD86	CD86 molecule	0.613818	0.0232455
2770193	AASDH	aminoadipate-semialdehyde dehydrogenase	0.613941	0
3959986	IL2RB	interleukin 2 receptor, beta	0.614084	0.0232455
2974671	C6orf192	chromosome 6 open reading frame 192	0.614416	0
3576812	TRIP11	thyroid hormone receptor interactor 11	0.614537	0.0232455
3354227	NRGN	neurogranin (protein kinase C substrate, RC3)	0.614659	0.0232455
3540552	FUT8	fucosyltransferase 8 (alpha (1,6) fucosyltransferase)	0.614845	0
2491745	GNLY	granulysin	0.616889	0.0471269
2736259	SMARCAD1	SWI/SNF-related, matrix-associated actin-dependent regulator of chromatin, subfamily a, containing DEAD/H box 1	0.617153	0
2591421	TFPI	tissue factor pathway inhibitor (lipoprotein-associated coagulation inhibitor)	0.617354	0
2411173	PDZK1IP1	PDZK1 interacting protein 1	0.618214	0.120519
3869650	ZNF83	zinc finger protein 83	0.618221	0.0232455
2348792	CCDC76	coiled-coil domain containing 76	0.618715	0
2973856	SAMD3	sterile alpha motif domain containing 3	0.619046	0.0232455
2793054	CBR4	carbonyl reductase 4	0.62002	0
2688955	CD200R1	CD200 receptor 1	0.621092	0
2656837	ST6GAL1	ST6 beta-galactosamide alpha-2,6-sialyltranferase 1	0.621295	0
2440258	SLAMF6	SLAM family member 6	0.621537	0.0232455
3023318	TSPAN33	tetraspanin 33	0.621588	0
2679796	THOC7	THO complex 7 homolog (Drosophila)	0.623317	0.0232455
2973694	ARHGAP18	Rho GTPase activating protein 18	0.624036	0.0232455
2654306	TTC14	tetratricopeptide repeat domain 14	0.624828	0
2433232	FMO5	flavin containing monooxygenase 5	0.62503	0
2452977	FAIM3	Fas apoptotic inhibitory molecule 3	0.625419	0
3332276	MS4A2	membrane-spanning 4-domains, subfamily A, member 2 (Fc fragment of IgE, high affinity I, receptor for; beta polypeptide)	0.625519	0
3834502	CD79A	CD79a molecule, immunoglobulin-associated alpha	0.627474	0.0471269
2325479	RCAN3	RCAN family member 3	0.628672	0.0232455
3181417	ANP32B	acidic (leucine-rich) nuclear phosphoprotein 32 family, member B	0.629252	0.0232455
2782545	CAMK2D	calcium/calmodulin-dependent protein kinase II delta	0.629363	0
2905118	SFRS3	splicing factor, arginine/serine-rich 3	0.629528	0
3927903	N6AMT1	N-6 adenine-specific DNA methyltransferase 1 (putative)	0.630264	0
3031517	GIMAP7	GTPase, IMAP family member 7	0.630321	0.0232455
3124333	XKR6	XK, Kell blood group complex subunit-related family, member 6	0.630817	0
3325263	DNAJC24	DnaJ (Hsp40) homolog, subfamily C, member 24	0.630963	0
2444790	MRPS14	mitochondrial ribosomal protein S14	0.631086	0
3156307	PTK2	PTK2 protein tyrosine kinase 2	0.631095	0
2990342	TMEM106B	transmembrane protein 106B	0.631123	0
3562746	C14orf106	chromosome 14 open reading frame 106	0.631223	0.0232455
3164221	DENND4C	DENN/MADD domain containing 4C	0.631681	0
2713837	ZNF718	zinc finger protein 718	0.632802	0
2339511	ATG4C	ATG4 autophagy related 4 homolog C (S. cerevisiae)	0.632893	0
2866045	TMEM161B	transmembrane protein 161B	0.632907	0
2591942	ORMDL1	ORM1-like 1 (S. cerevisiae)	0.633004	0.0232455
3096214	VDAC3	voltage-dependent anion channel 3	0.633213	0
3387033	MRE11A	MRE11 meiotic recombination 11 homolog A (S. cerevisiae)	0.633571	0
3439305	ZNF84	zinc finger protein 84	0.63363	0
2519756	WDR75	WD repeat domain 75	0.633674	0
2961929	HMGN3	high mobility group nucleosomal binding domain 3	0.633774	0
2950263	HLA-DMB	major histocompatibility complex, class II, DM beta	0.63461	0.0232455
3808854	TCF4	transcription factor 4	0.634697	0
2612278	CAPN7	calpain 7	0.635179	0
2809810	GZMA	granzyme A (granzyme 1, cytotoxic T-lymphocyte-associated serine esterase 3)	0.635433	0.120519
3452622	RPAP3	RNA polymerase II associated protein 3	0.635619	0.0232455
3000073	PPIA	peptidylprolyl isomerase A (cyclophilin A)	0.636015	0.25113
2990043	PHF14	PHD finger protein 14	0.63664	0
3538470	C14orf135	chromosome 14 open reading frame 135	0.637313	0
3960174	LGALS2	lectin, galactoside-binding, soluble, 2	0.637426	0.780284
2439052	FCRL2	Fc receptor-like 2	0.637464	0
2761837	FGFBP2	fibroblast growth factor binding protein 2	0.637568	0.0471269
3936951	2010-09-05	septin 5	0.637983	0.0232455
2440295	CD84	CD84 molecule	0.639968	0
2435347	THEM4	thioesterase superfamily member 4	0.640157	0
2344393	PRKACB	protein kinase, cAMP-dependent, catalytic, beta	0.640239	0.0232455
2746024	ABCE1	ATP-binding cassette, sub-family E (OABP), member 1	0.641428	0.0232455
2413519	HSPB11	heat shock protein family B (small), member 11	0.641659	0
2751385	CLCN3	chloride channel 3	0.641858	0
2808290	ZNF131	zinc finger protein 131	0.642042	0
2922840	KPNA5	karyopherin alpha 5 (importin alpha 6)	0.642154	0
2325593	CLIC4	chloride intracellular channel 4	0.642237	0.120519
2335132	CMPK1	cytidine monophosphate (UMP-CMP) kinase 1, cytosolic	0.642292	0
2439101	FCRL1	Fc receptor-like 1	0.643103	0.120519
2420521	SSX2IP	synovial sarcoma, X breakpoint 2 interacting protein	0.643286	0
2408111	TRIT1	tRNA isopentenyltransferase 1	0.64373	0
3175597	VPS13A	vacuolar protein sorting 13 homolog A (S. cerevisiae)	0.64386	0.0232455
2962525	IBTK	inhibitor of Bruton agammaglobulinemia tyrosine kinase	0.643869	0
2518583	DNAJC10	DnaJ (Hsp40) homolog, subfamily C, member 10	0.643897	0.0232455
3536905	KTN1	kinectin 1 (kinesin receptor)	0.644324	0.0232455
3849773	ZNF121	zinc finger protein 121	0.645716	0.0232455
2420958	ZNHIT6	zinc finger, HIT type 6	0.646432	0.0232455
2680819	SUCLG2	succinate-CoA ligase, GDP-forming, beta subunit	0.64646	0.0232455
3106539	OTUD6B	OTU domain containing 6B	0.646571	0
2534564	UBE2F	ubiquitin-conjugating enzyme E2F (putative)	0.647058	0.0232455
2826064	SRFBP1	serum response factor binding protein 1	0.647073	0
3840142	ZNF480	zinc finger protein 480	0.647297	0
3209726	ALDH1A1	aldehyde dehydrogenase 1 family, member A1	0.647494	0.25113
2788143	ANAPC10	anaphase promoting complex subunit 10	0.647553	0.0232455
3929821	CRYZL1	crystallin, zeta (quinone reductase)-like 1	0.647644	0
2607020	MTERFD2	MTERF domain containing 2	0.647736	0
2666904	SLC4A7	solute carrier family 4, sodium bicarbonate cotransporter, member 7	0.648315	0
3508644	N4BP2L1	NEDD4 binding protein 2-like 1	0.64842	0
2654069	NDUFB5	NADH dehydrogenase (ubiquinone) 1 beta subcomplex, 5, 16kDa	0.648503	0
3010082	PHTF2	putative homeodomain transcription factor 2	0.648668	0
3573933	C14orf145	chromosome 14 open reading frame 145	0.648916	0
2924619	TRMT11	tRNA methyltransferase 11 homolog (S. cerevisiae)	0.649807	0
2422722	TGFBR3	transforming growth factor, beta receptor III	0.649851	0.0232455
2325192	RPL11	ribosomal protein L11	0.650173	0
3489418	SETDB2	SET domain, bifurcated 2	0.651045	0
3660858	CHD9	chromodomain helicase DNA binding protein 9	0.65125	0
2829947	TGFBI	transforming growth factor, beta-induced, 68kDa	0.651336	0.0232455
3869312	ZNF649	zinc finger protein 649	0.651451	0
2946268	HIST1H2BC	histone cluster 1, H2bc	0.651561	0.25113
3563922	MAP4K5	mitogen-activated protein kinase kinase kinase kinase 5	0.651576	0.0232455
2966371	CCNC	cyclin C	0.651914	0
3580947	C14orf2	chromosome 14 open reading frame 2	0.652313	0.0471269
2971564	C6orf204	chromosome 6 open reading frame 204	0.652385	0
3898126	TASP1	taspase, threonine aspartase, 1	0.652512	0
2725779	GUF1	GUF1 GTPase homolog (S. cerevisiae)	0.653132	0
2927967	C6orf115	chromosome 6 open reading frame 115	0.653489	0.0232455
2699564	PLOD2	procollagen-lysine, 2-oxoglutarate 5-dioxygenase 2	0.653792	0
3932148	BRWD1	bromodomain and WD repeat domain containing 1	0.653878	0
2614120	RPL15	ribosomal protein L15	0.653888	0
3790479	SEC11C	SEC11 homolog C (S. cerevisiae)	0.653936	0
3538213	DAAM1	dishevelled associated activator of morphogenesis 1	0.653963	0
2860178	CD180	CD180 molecule	0.65413	0.0232455
3784509	ZNF271	zinc finger protein 271	0.654291	0.0471269
2423017	EVI5	ecotropic viral integration site 5	0.654396	0.0232455
2649723	MFSD1	major facilitator superfamily domain containing 1	0.654663	0.0232455
3578152	TCL1A	T-cell leukemia/lymphoma 1A	0.65531	0.25113
3567050	RTN1	reticulon 1	0.655712	0
3043895	SCRN1	secernin 1	0.656132	0
2754582	SNX25	sorting nexin 25	0.656197	0
3569401	RDH11	retinol dehydrogenase 11 (all-trans/9-cis/11-cis)	0.656245	0
3013178	CASD1	CAS1 domain containing 1	0.6566	0
3390542	RDX	radixin	0.656986	0.0232455
2698844	ATR	ataxia telangiectasia and Rad3 related	0.65732	0
3898224	ESF1	ESF1, nucleolar pre-rRNA processing protein, homolog (S. cerevisiae)	0.657475	0.0232455
3182229	TMEFF1	transmembrane protein with EGF-like and two follistatin-like domains 1	0.657802	0
2787459	INPP4B	inositol polyphosphate-4-phosphatase, type II, 105kDa	0.657815	0.0471269
2550790	LRPPRC	leucine-rich PPR-motif containing	0.657868	0
3497586	MBNL2	muscleblind-like 2 (Drosophila)	0.658002	0
2713192	DLG1	discs, large homolog 1 (Drosophila)	0.658105	0
2387006	MTR	5-methyltetrahydrofolate-homocysteine methyltransferase	0.659039	0
3446868	LDHB	lactate dehydrogenase B	0.659105	0.0232455
2912777	FAM135A	family with sequence similarity 135, member A	0.65919	0
2337285	TTC4	tetratricopeptide repeat domain 4	0.659274	0
2824986	COMMD10	COMM domain containing 10	0.659332	0
3192609	GFI1B	growth factor independent 1B transcription repressor	0.659444	0
3444476	TAS2R20	taste receptor, type 2, member 20	0.659507	0.0232455
2978050	SHPRH	SNF2 histone linker PHD RING helicase	0.660594	0
3925639	NRIP1	nuclear receptor interacting protein 1	0.660684	0
3284596	PARD3	par-3 partitioning defective 3 homolog (C. elegans)	0.660867	0
2343473	IFI44L	interferon-induced protein 44-like	0.660868	0.780284
3252071	VCL	vinculin	0.661222	0
2900299	ZNF192	zinc finger protein 192	0.661653	0
2871685	PGGT1B	protein geranylgeranyltransferase type I, beta subunit	0.661843	0.0471269
2830010	SMAD5	SMAD family member 5	0.661945	0.0232455
2476411	TTC27	tetratricopeptide repeat domain 27	0.662152	0
3485863	EXOSC8	exosome component 8	0.662163	0.0232455
3505319	SACS	spastic ataxia of Charlevoix-Saguenay (sacsin)	0.662169	0
3707335	GP1BA	glycoprotein Ib (platelet), alpha polypeptide	0.662202	0.0232455
2816459	F2R	coagulation factor II (thrombin) receptor	0.662431	0.0232455
3012819	CCDC132	coiled-coil domain containing 132	0.664049	0
3806905	SMAD2	SMAD family member 2	0.664133	0
3308967	C10orf84	chromosome 10 open reading frame 84	0.664195	0
2816030	POLK	polymerase (DNA directed) kappa	0.664236	0.0232455
3203382	SMU1	smu-1 suppressor of mec-8 and unc-52 homolog (C. elegans)	0.664321	0.454495
3707481	ZFP3	zinc finger protein 3 homolog (mouse)	0.66448	0
2823880	CAMK4	calcium/calmodulin-dependent protein kinase IV	0.664499	0.0471269
3727510	STXBP4	syntaxin binding protein 4	0.664668	0
2814527	BDP1	B double prime 1, subunit of RNA polymerase III transcription initiation factor IIIB	0.664871	0
2665199	SATB1	SATB homeobox 1	0.665047	0.0232455
2635741	CD96	CD96 molecule	0.665354	0.0232455
3627363	NARG2	NMDA receptor regulated 2	0.665366	0.0232455
2688882	C3orf17	chromosome 3 open reading frame 17	0.66564	0
3195344	MRPL41	mitochondrial ribosomal protein L41	0.665746	0.120519
3634071	TSPAN3	tetraspanin 3	0.665845	0
2443575	KIFAP3	kinesin-associated protein 3	0.665946	0.0232455
3076489	MRPS33	mitochondrial ribosomal protein S33	0.666042	0
2812273	PPWD1	peptidylprolyl isomerase domain and WD repeat containing 1	0.666121	0
2418929	PIGK	phosphatidylinositol glycan anchor biosynthesis, class K	0.666303	0
2736853	RAP1GDS1	RAP1, GTP-GDP dissociation stimulator 1	0.666549	0
3946095	GRAP2	GRB2-related adaptor protein 2	0.66663	0
a: fold-change in patients relative to controls
