# Supplementary material for: MicroRNAs implicated in dysregulation of gene expression following human lung transplantation
Source: Transl Respir Med. 2013 Aug 8;1:12. doi: 10.1186/2213-0802-1-12 (PMC3886917; doi:10.1186/2213-0802-1-12)
Supplement: Supplementary file 2 — Additional file 2: Table S2: Enriched pathways and biological process among the 364 dysregulated genes in Caucasians. (XLS 28 KB) [file 40247_2013_12_MOESM2_ESM.xls]

## Sheet: Table S2
Gene Class	Category	Term	Count	%	PValue	Genes	List Total	Fold Enrichment	Benjamini FDR
all	GOTERM_BP_FAT	GO:0009617~response to bacterium	16	4.43213	1.09135e-06	SELP, HIST1H2BC, PTGS2, SOCS3, GNLY, PGLYRP1, NFKBIA, TRIB1, FOS, BPI, ADM, PPBP, CCR4, IL1B, LTF, F2R	264	4.73814	0.00200825
	GOTERM_BP_FAT	GO:0006955~immune response	33	9.14127	1.38962e-06	IL1R2, LY86, PGLYRP1, IFI44L, HLA-DMB, IL7R, FTH1, CD96, CEACAM8, LTF, MS4A2, IL1B, NFIL3, CRISP3, ICAM1, ST6GAL1, OLR1, IL8, GZMA, IGJ, CD1C, CD180, BTLA, CD86, BPI, PPBP, FCAR, CCR4, FAIM3, TGFBR3, CD79A, TREML1, BMP6	264	2.56405	0.00127902
	REACTOME_PATHWAY	REACT_604:Hemostasis	20	5.54017	3.31368e-05	SELP, OLR1, F13A1, GNG11, ITGB3, SPARC, MMRN1, VCL, CD84, CD9, PTK2, PPBP, PPIA, CD177, TFPI, GP1BA, JAM3, PROS1, F2R, ITGA2B	82	2.80904	0.00129152
	GOTERM_BP_FAT	GO:0009611~response to wounding	26	7.20222	8.98449e-05	LY86, F13A1, ITGB3, FPR2, MMRN1, FOS, CD9, DYSF, MS4A2, IL1B, GP1BA, SELP, OLR1, IL8, CD180, P2RY12, PROK2, TNFAIP6, EREG, ADM, CCR4, TFPI, TREML1, PROS1, F2R, BMP6	264	2.37251	0.0536731
	PANTHER_PATHWAY	P00011:Blood coagulation	8	2.21607	0.000128657	F13A1, TFPI, ITGB5, GP1BA, ITGB3, PROS1, ITGA2B, F2R	64	6.53571	0.0087111
	GOTERM_BP_FAT	GO:0006952~defense response	26	7.20222	0.000140244	LY86, PGLYRP1, FPR2, FOS, LTF, MS4A2, IL1B, SELP, CRISP3, HIST1H2BC, OLR1, IL8, GNLY, VDAC3, CD180, CD84, PROK2, TNFAIP6, BPI, PPBP, CCR4, MPO, FAIM3, TREML1, F2R, BMP6	264	2.30549	0.0625454
	GOTERM_BP_FAT	GO:0050817~coagulation	10	2.77008	0.000421311	P2RY12, CD9, F13A1, TFPI, GP1BA, ITGB3, TREML1, MMRN1, PROS1, F2R	264	4.35974	0.143793
	GOTERM_BP_FAT	GO:0007596~blood coagulation	10	2.77008	0.000421311	P2RY12, CD9, F13A1, TFPI, GP1BA, ITGB3, TREML1, MMRN1, PROS1, F2R	264	4.35974	0.143793
	GOTERM_BP_FAT	GO:0007599~hemostasis	10	2.77008	0.000517716	P2RY12, CD9, F13A1, TFPI, GP1BA, ITGB3, TREML1, MMRN1, PROS1, F2R	264	4.24191	0.146987
	GOTERM_BP_FAT	GO:0032496~response to lipopolysaccharide	9	2.49307	0.000565971	SELP, FOS, PTGS2, ADM, SOCS3, NFKBIA, IL1B, F2R, TRIB1	264	4.70852	0.138408
	GOTERM_BP_FAT	GO:0042060~wound healing	13	3.60111	0.00102655	F13A1, ITGB3, MMRN1, P2RY12, CD9, DYSF, EREG, TFPI, IL1B, GP1BA, TREML1, PROS1, F2R	264	3.06821	0.210602
	GOTERM_BP_FAT	GO:0002237~response to molecule of bacterial origin	9	2.49307	0.00107849	SELP, FOS, PTGS2, ADM, SOCS3, NFKBIA, IL1B, F2R, TRIB1	264	4.28048	0.198162
down-regulated	PANTHER_PATHWAY	P00011:Blood coagulation	8	2.76817	1.82077e-05	F13A1, TFPI, ITGB5, GP1BA, ITGB3, PROS1, ITGA2B, F2R	48	8.71429	0.00116462
	REACTOME_PATHWAY	REACT_604:Hemostasis	18	6.22837	4.50472e-05	SELP, F13A1, GNG11, ITGB3, SPARC, MMRN1, VCL, CD84, CD9, PTK2, PPBP, PPIA, TFPI, GP1BA, JAM3, PROS1, F2R, ITGA2B	70	2.96153	0.00157544
	GOTERM_BP_FAT	GO:0050817~coagulation	10	3.46021	6.18413e-05	P2RY12, CD9, F13A1, TFPI, GP1BA, ITGB3, TREML1, MMRN1, PROS1, F2R	205	5.6145	0.0827114
	GOTERM_BP_FAT	GO:0007596~blood coagulation	10	3.46021	6.18413e-05	P2RY12, CD9, F13A1, TFPI, GP1BA, ITGB3, TREML1, MMRN1, PROS1, F2R	205	5.6145	0.0827114
	GOTERM_BP_FAT	GO:0007599~hemostasis	10	3.46021	7.69645e-05	P2RY12, CD9, F13A1, TFPI, GP1BA, ITGB3, TREML1, MMRN1, PROS1, F2R	205	5.46276	0.0523057
	GOTERM_BP_FAT	GO:0050878~regulation of body fluid levels	10	3.46021	0.000350295	P2RY12, CD9, F13A1, TFPI, GP1BA, ITGB3, TREML1, MMRN1, PROS1, F2R	205	4.4916	0.150437
up-regulated	GOTERM_BP_FAT	GO:0009617~response to bacterium	10	1.45138	4.11297e-08	FOS, BPI, PTGS2, ADM, SOCS3, PGLYRP1, NFKBIA, IL1B, LTF, TRIB1	59	13.2507	4.03063e-05
	GOTERM_BP_FAT	GO:0032496~response to lipopolysaccharide	7	1.01597	3.37221e-06	FOS, PTGS2, ADM, SOCS3, NFKBIA, IL1B, TRIB1	59	16.3867	0.00165102
	GOTERM_BP_FAT	GO:0002237~response to molecule of bacterial origin	7	1.01597	5.92521e-06	FOS, PTGS2, ADM, SOCS3, NFKBIA, IL1B, TRIB1	59	14.897	0.0019337
	GOTERM_BP_FAT	GO:0006955~immune response	13	1.88679	1.77213e-05	IL1R2, CRISP3, ICAM1, IL8, OLR1, PGLYRP1, FTH1, BPI, FCAR, CEACAM8, IL1B, LTF, NFIL3	59	4.51968	0.00433236
	GOTERM_BP_FAT	GO:0051384~response to glucocorticoid stimulus	6	0.870827	1.917e-05	ALPL, FOS, PTGS2, DUSP1, ADM, IL1B	59	17.5572	0.0037503
	GOTERM_BP_FAT	GO:0006952~defense response	12	1.74165	2.76493e-05	FOS, CRISP3, PROK2, TNFAIP6, BPI, IL8, OLR1, PGLYRP1, MPO, IL1B, LTF, FPR2	59	4.76128	0.00450593
	GOTERM_BP_FAT	GO:0031960~response to corticosteroid stimulus	6	0.870827	3.42905e-05	ALPL, FOS, PTGS2, DUSP1, ADM, IL1B	59	15.6064	0.00478925
	GOTERM_BP_FAT	GO:0009991~response to extracellular stimulus	8	1.1611	8.00982e-05	ALPL, FOS, PTGS2, DUSP1, ADM, SOCS3, IL1B, KLF4	59	7.44146	0.00976443
	GOTERM_BP_FAT	GO:0007610~behavior	10	1.45138	8.23111e-05	EGR1, FOS, PROK2, EGR2, PTGS2, IL8, PGLYRP1, IL1B, FPR2, FOSB	59	5.30029	0.00892308
	GOTERM_BP_FAT	GO:0048545~response to steroid hormone stimulus	7	1.01597	0.000275441	ALPL, FOS, PTGS2, DUSP1, ADM, SOCS3, IL1B	59	7.5631	0.0266358
	GOTERM_BP_FAT	GO:0031667~response to nutrient levels	7	1.01597	0.000324475	ALPL, PTGS2, DUSP1, ADM, SOCS3, IL1B, KLF4	59	7.33734	0.026155
	GOTERM_BP_FAT	GO:0010033~response to organic substance	12	1.74165	0.000542261	ALPL, EGR1, FOS, EGR2, PTGS2, DUSP1, ADM, SOCS3, NFKBIA, IL1B, PPP1R15A, TRIB1	59	3.40503	0.0400645
	GOTERM_BP_FAT	GO:0009611~response to wounding	10	1.45138	0.000579827	FOS, PROK2, TNFAIP6, DYSF, IL8, OLR1, EREG, ADM, IL1B, FPR2	59	4.08307	0.0397865
	GOTERM_BP_FAT	GO:0009725~response to hormone stimulus	8	1.1611	0.00165229	ALPL, FOS, EGR2, PTGS2, DUSP1, ADM, SOCS3, IL1B	59	4.51269	0.0909257
	GOTERM_BP_FAT	GO:0008285~negative regulation of cell proliferation	8	1.1611	0.00172983	PTGS2, IL8, EREG, ADM, IL1B, KLF4, FTH1, TRIB1	59	4.47674	0.0899548
	GOTERM_BP_FAT	GO:0009719~response to endogenous stimulus	8	1.1611	0.00261684	ALPL, FOS, EGR2, PTGS2, DUSP1, ADM, SOCS3, IL1B	59	4.16171	0.110167
	GOTERM_BP_FAT	GO:0006954~inflammatory response	7	1.01597	0.00288334	FOS, PROK2, TNFAIP6, IL8, OLR1, IL1B, FPR2	59	4.81962	0.115765
	GOTERM_BP_FAT	GO:0006916~anti-apoptosis	6	0.870827	0.00323223	PROK2, SOCS3, NFKBIA, MPO, IL1B, TNFAIP3	59	5.8524	0.123831
	GOTERM_BP_FAT	GO:0010648~negative regulation of cell communication	6	0.870827	0.00685479	PTGS2, SOCS3, NFKBIA, IL1B, TNFAIP3, TRIB1	59	4.89968	0.207405
